# Supplementary material for: Individual variability in behavior and functional networks predicts vulnerability using an animal model of PTSD
Source: Nat Commun. 2019 May 30;10:2372. doi: 10.1038/s41467-019-09926-z (PMC6543038; doi:10.1038/s41467-019-09926-z)
Supplement: Supplementary file 3 — Source Data [file 41467_2019_9926_MOESM3_ESM.xlsx]

## Sheet: Figure 1
Figure 1
	Figure 1b (left) & c	Figure 1b (right)	Figure 1d	Figure 1d	Figure 1d	Figure 1d	Figure 1d	Figure 1d	Figure 1d	Figure 1d	Figure 1d	Figure 1d
Group	Freezing Time (%)	Distance to Cotton (m)	Min 1 Time freezing (%)	Min 2 Time freezing (%)	Min 3 Time freezing (%)	Min 4 Time freezing (%)	Min 5 Time freezing (%)	Min 6 Time freezing (%)	Min 7 Time freezing (%)	Min 8 Time freezing (%)	Min 9 Time freezing (%)	Min 10 Time freezing (%)
Control	5.46667	0.225	0	0	0	0	0	0	7.33333	41.6667	5.66667	0
Control	3.98333	0.233	0	0	0	14.5	0	0	0	8	0	17.5
Control	13.4667	0.24	2.66667	0	0	0	11.6667	14.6667	31.1667	13.1667	5	56.1667
Control	14.5333	0.226	0	0	0	7.5	7.16667	16.3333	6.16667	0	40.3333	67.6667
Control	1.3	0.226	0	0	4	0	0	4.33333	0	4.66667	0	0
Control	11.1167	0.186	0	0	0	3.83333	0	4.5	70	22.1667	0	10.6667
Control	2.33333	0.178	0	0	0	0	0	0	5.5	13.5	4.33333	0
Control	5.58333	0.201	0	0	2.66667	14	5	0	2.66667	10.3333	21.1667	0
Control	25.7167	0.177	5.33333	10.8333	2.33333	12.8333	27.1667	36.1667	29	25.3333	40.8333	67.5
Control	16.8167	0.192	5.66667	0	28.1667	17	3.66667	0.833333	22.5	20.3333	8.16667	61.6667
Control	14.8667	0.214	0	7.66667	0	14.8333	24.6667	0	39.8333	37.1667	24.5	0
Control	3.86667	0.19	0	4	0	3.16667	15	0	3.66667	9	3.83333	0
Control	8	0.231	0	0	21.8333	17.3333	3.33333	0	5.66667	9.83333	13.8333	8.16667
Control	11.4667	0.238	3.5	0	2.33333	11.6667	5.33333	4.16667	0	7.66667	24.5	55.5
Control	10.65	0.209	0	1.66667	0	4.66667	9.83333	3.83333	22.5	43	8.33333	12.5
Control	8.01667	0.165	0	3	3.33333	2.16667	1.33333	14.5	0	29.5	20.6667	5.66667
Control	18.8833	0.229	2.66667	0	8.66667	16	14.1667	22.3333	42.8333	23.5	37.5	21.3333
Control	27.0333	0.187	4.5	0	15.5	4.66667	13.3333	40.5	8.33333	87.5	58.1667	37.8333
Control	18.7833	0.203	3	0	8.16667	16.6667	23.8333	35.5	3.33333	12.1667	38.6667	46.3333
Control	13.5	0.204	0	2.33333	5.5	2.5	0	14.3333	16.5	41.5	44.8333	7.5
Control	4.4	0.258	0	0	2.5	0	0	0	12.3333	13.3333	0	15.8333
Control	9.43333	0.2	0.333333	7.83333	0	0	29.8333	4.83333	0	22.5	21.8333	7.16667
Control	11.0333	0.237	0	0	2.83333	7.33333	22.8333	24.6667	22.6667	0	4.66667	25.3333
Fox Urine High Freezing Time Tertile	44.6167	0.299	35.3333	5	2.83333	20.8333	41	63.1667	28.5	67.8333	81.6667	100
Fox Urine High Freezing Time Tertile	33.8	0.265	81	23.3333	6.83333	8	18.3333	20.3333	40.8333	44.1667	37.6667	57.6667
Fox Urine High Freezing Time Tertile	42.3833	0.3	15.8333	0	7	15	9.5	52.3333	80.5	74.3333	90.5	78.8333
Fox Urine High Freezing Time Tertile	36.5167	0.25	8.33333	0	6.16667	48.6667	26	57.3333	20.1667	41.3333	64	93.1667
Fox Urine High Freezing Time Tertile	41.0333	0.214	96.6667	29.6667	18.5	27.6667	48.6667	55.8333	12.1667	19.6667	28.1667	73.3333
Fox Urine High Freezing Time Tertile	31.7167	0.25	16.3333	0	2.33333	12.6667	16.5	32.3333	34.8333	60.1667	88.1667	53.8333
Fox Urine High Freezing Time Tertile	22.65	0.195	0	0	0	28.1667	5.16667	6.83333	63.3333	60.1667	34	29
Fox Urine High Freezing Time Tertile	36.3833	0.289	11.1667	18	19.8333	37.3333	39.5	23.5	37	78.3333	69.5	29.5
Fox Urine High Freezing Time Tertile	32.7167	0.258	37.1667	15.5	24.6667	48.6667	27.1667	60	32.1667	73.3333	8.33333	0
Fox Urine High Freezing Time Tertile	28.0667	0.235	0	9.5	26.6667	2.33333	36.3333	23.5	32.8333	76.8333	38	34.6667
Fox Urine High Freezing Time Tertile	24.75	0.251	0	3.83333	19	0	13	11.6667	45.1667	65.6667	74.5	14.6667
Fox Urine High Freezing Time Tertile	26.2167	0.237	25.6667	0	34.6667	26.3333	33	38.8333	69.5	8.83333	8.33333	17.1667
Fox Urine High Freezing Time Tertile	41.4333	0.222	78	14.5	21.5	59.5	66	59.6667	0	18.5	65.3333	31.1667
Fox Urine High Freezing Time Tertile	36.75	0.241	0	8.5	25.8333	19.1667	52.5	31.8333	58	6.66667	68.5	96.5
Fox Urine High Freezing Time Tertile	46.3167	0.196	18.3333	18.1667	31	35.3333	62.5	45.1667	50.6667	27.8333	81	93.3333
Fox Urine High Freezing Time Tertile	36.1667	0.307	6.5	18	61.1667	27.3333	2.66667	47.6667	48.5	60.8333	38.5	50.5
Fox Urine High Freezing Time Tertile	34.8	0.286	10.3333	3	28.8333	52.8333	69.5	8.33333	52.6667	58.1667	28.6667	35.6667
Fox Urine High Freezing Time Tertile	27.3667	0.223	53.3333	0	6.16667	47.6667	36.3333	48	12.5	42.8333	0	27
Fox Urine High Freezing Time Tertile	44.2833	0.3	8.33333	0	10.6667	39	43.6667	81.5	40.6667	44.8333	86	88.1667
Fox Urine High Freezing Time Tertile	40.8833	0.31	12.3333	0	0	29.1667	35.3333	51.1667	60.8333	75.5	47	97.5
Fox Urine High Freezing Time Tertile	26.6833	0.239	0	0	14.1667	19.3333	17.5	23.3333	53	55.8333	58.6667	25
Fox Urine Intermediate Freezing Time Tertile	14.4667	0.25	9	0	0	7.16667	14.3333	0	25.6667	38.1667	36.8333	13.5
Fox Urine Intermediate Freezing Time Tertile	16.0333	0.276	22.8333	1.83333	8.33333	16.3333	4	7.33333	23.3333	27.8333	20.3333	28.1667
Fox Urine Intermediate Freezing Time Tertile	19.55	0.168	15.1667	0	37.8333	30.8333	2.66667	6.33333	26.6667	31.6667	19.3333	25
Fox Urine Intermediate Freezing Time Tertile	19.5	0.254	17	0	3.33333	6	0	51.5	77.6667	32.1667	4.66667	2.66667
Fox Urine Intermediate Freezing Time Tertile	17.9	0.199	3	34.3333	34.8333	8.66667	47.5	24.5	17.1667	5.33333	0	3.66667
Fox Urine Intermediate Freezing Time Tertile	21.0167	0.198	0	3.66667	0	15.6667	27.5	17	69.6667	45	31.6667	0
Fox Urine Intermediate Freezing Time Tertile	18.9	0.154	14.8333	10.5	4.83333	26.3333	42.1667	0.333333	26.3333	25	13	25.6667
Fox Urine Intermediate Freezing Time Tertile	14.8	0.206	2.16667	11.6667	4	6.5	19.1667	4	47.3333	23.5	16.3333	13.6667
Fox Urine Intermediate Freezing Time Tertile	14.45	0.247	50	0	8.66667	31	3.5	5	18.8333	2.33333	9.5	15.6667
Fox Urine Intermediate Freezing Time Tertile	21.7167	0.262	5	0	5.66667	0.5	22.8333	0	26.6667	72	77.3333	7
Fox Urine Intermediate Freezing Time Tertile	20.1333	0.26	4.16667	0	0	5.5	18.1667	0	16	71.6667	78.8333	7
Fox Urine Intermediate Freezing Time Tertile	17.5167	0.22	0	0	6.5	9	3	5.16667	31.1667	49.1667	58.6667	12.6667
Fox Urine Intermediate Freezing Time Tertile	22.1167	0.256	2.83333	0	8.5	23.8333	12.3333	16.6667	13.3333	62.3333	45.1667	36.1667
Fox Urine Intermediate Freezing Time Tertile	17.3167	0.255	5.66667	0	0	3.16667	16.1667	9.83333	23.6667	18.8333	49.6667	46
Fox Urine Intermediate Freezing Time Tertile	19.5833	0.247	5.5	0	0	2.66667	23.8333	10	22.3333	58	47.5	25.8333
Fox Urine Intermediate Freezing Time Tertile	20.5167	0.233	33.3333	0	0	15.1667	14.6667	22.8333	31.8333	43.6667	43.6667	0
Fox Urine Intermediate Freezing Time Tertile	17.85	0.19	10.3333	0	0	15.5	25.1667	22.3333	0	43.6667	28.5	32.8333
Fox Urine Intermediate Freezing Time Tertile	19.3333	0.178	9.83333	0	0	18.3333	25.6667	20	3.83333	49.6667	32.5	33.3333
Fox Urine Intermediate Freezing Time Tertile	19.5	0.284	31.8333	0	10.5	0	10	35.8333	20.5	36.8333	17.8333	31.6667
Fox Urine Intermediate Freezing Time Tertile	14.5667	0.274	27.5	35.5	2.33333	9.83333	19.6667	5.83333	14.5	20.8333	7	2.66667
Fox Urine Low Freezing Time Tertile	11.7167	0.27	0	0	0	13.8333	4.83333	27.8333	7	16.6667	12	34.8333
Fox Urine Low Freezing Time Tertile	9.06667	0.282	3.5	5.16667	0	18.1667	9.83333	20.8333	0	16.5	13.5	3.33333
Fox Urine Low Freezing Time Tertile	11.7167	0.271	0	0	0	3.5	18	22.1667	0	38.5	16.3333	18.6667
Fox Urine Low Freezing Time Tertile	7.36667	0.201	2.66667	0	4.66667	0	0	2.5	6.33333	22	4.5	31
Fox Urine Low Freezing Time Tertile	12.6	0.217	15	2.16667	0	10.3333	3.33333	13.1667	0.666667	0	28.1667	53
Fox Urine Low Freezing Time Tertile	12.1333	0.241	0	3.83333	7.83333	25.1667	0	12.5	31.1667	0	0	40.8333
Fox Urine Low Freezing Time Tertile	4.98333	0.218	4.16667	0	0	0	0	0	2.66667	18	3.16667	21.8333
Fox Urine Low Freezing Time Tertile	3.21667	0.225	16.1667	0	3.16667	0	0	0	0	3.66667	3.5	5.66667
Fox Urine Low Freezing Time Tertile	6.48333	0.145	0	0	2.16667	0	31.1667	0	5	0	5.83333	20.6667
Fox Urine Low Freezing Time Tertile	10.1833	0.234	10.6667	4.33333	2.5	5.5	3.83333	19.8333	2.66667	10	15	27.6667
Fox Urine Low Freezing Time Tertile	1.93333	0.196	0	0	0	0	9.66667	0	0	2.83333	0	6.66667
Fox Urine Low Freezing Time Tertile	10.9167	0.25	0	0	0	3.33333	9.33333	30.1667	6.16667	2.66667	35.6667	21.6667
Fox Urine Low Freezing Time Tertile	13.8	0.219	7.33333	5.16667	9.16667	28.6667	6.33333	0	3.16667	21.5	31.6667	25.3333
Fox Urine Low Freezing Time Tertile	13.9	0.246	0	0	3.83333	9	0	10.5	18.8333	32.6667	18.3333	46
Fox Urine Low Freezing Time Tertile	13.0833	0.289	0	0	10.1667	10.6667	22.3333	13.6667	0	37.1667	11.5	25.1667
Fox Urine Low Freezing Time Tertile	11.9833	0.213	14.8333	2.66667	0	0	0	5.66667	0.333333	30.6667	51	14.5
Fox Urine Low Freezing Time Tertile	11.4167	0.273	3.66667	0	0	3	30	0	0	6.16667	49.1667	22.3333
Fox Urine Low Freezing Time Tertile	12.4167	0.213	44.8333	0	0	0	12.6667	5.16667	30.8333	4	22.1667	4.5
Fox Urine Low Freezing Time Tertile	6.08333	0.232	0	0	0	15.1667	0	3	31.8333	0	8.83333	2.16667
Fox Urine Low Freezing Time Tertile	5.93333	0.271	0	0	2.83333	7.16667	14.1667	8	7.33333	13.6667	0.166667	6
Fox Urine Low Freezing Time Tertile	4.35	0.245	0	0	0	0	0	8.33333	3.16667	6.83333	4.66667	20.5

## Sheet: Figure 2
Figure 2
	Figure 2b	Figure 2b	Figure 2b	Figure 2b	Figure 2b	Figure 2b	Figure 2b	Figure 2b	Figure 2b	Figure 2b	Figure 2b	Figure 2b	Figure 2c	Figure 2d
Group	44 cm Zone Freezing (%)	40 cm Zone Freezing (%)	36 cm Zone Freezing (%)	32 cm Zone Freezing (%)	28 cm Zone Freezing (%)	24 cm Zone Freezing (%)	20 cm Zone Freezing (%)	16 cm Zone Freezing (%)	12 cm Zone Freezing (%)	8 cm Zone Freezing (%)	4 cm Zone Freezing (%)	0 cm Zone Freezing (%)	EPM (Open/Open + Closed Arm Time) (%)	Freezing Time (sec)
Control	0	0	0	3.96341	30.4878	33.8415	32.0122	0	0	0	0	0	17.3077	32.8
Control	0	0	0	20.0837	28.8703	37.6569	0	0	0	6.27615	7.11297	0	17.3913	23.9
Control	2.35149	0	10.8911	8.41584	9.65347	27.9703	24.0099	16.7079	0	0	0	0	0	80.8
Control	0	0	2.63761	0	76.7202	11.4679	0	0	6.65138	2.52294	0	0	29.1005	87.2
Control	0	0	0	0	0	35.8974	33.3333	30.7692	0	0	0	0	0	7.8
Control	0	1.64918	5.997	0	1.64918	0	0	5.84708	19.4903	65.2174	0	0	48.5597	66.7
Control	0	0	0	0	0	10	40.7143	35.7143	13.5714	0	0	0	6.42202	14
Control	0	0	0	0	0	45.3731	4.1791	8.95522	0	41.194	0.597015	0	0.543478	33.5
Control	0	0	0	0	2.07388	4.21257	7.25859	56.0596	29.488	0.907323	0	0	31.5508	154.3
Control	0	0	0	0	0	0	20.0198	79.8811	0	0	0	0	32.1951	100.9
Control	0	0	0	0	11.8834	22.0852	50	16.0314	0	0	0	0	0.458716	89.2
Control	0	0	0	0	0	6.03448	8.18966	9.05172	26.7241	49.569	0	0	15.7658	23.2
Control	0	0	0	10.2083	27.5	17.5	17.7083	27.0833	0	0	0	0	13.6364	48
Control	0	0	22.3837	12.936	44.186	18.6047	0	0	2.03488	0	0	0	37.1134	68.8
Control	0	0	0	0	14.554	33.8028	0	40.3756	7.51174	3.59937	0	0	4.34783	63.9
Control	0	0	0	0	0	0.623701	13.7214	1.8711	61.9543	16.632	2.079	3.3264	17.3184	48.1
Control	1.85349	1.85349	13.7688	13.1509	17.8288	11.0327	2.91262	0	5.03089	32.5684	0	0	0	113.3
Control	0	0	0	0	0	9.12454	55.1171	8.19975	27.4969	0	0	0	15.1515	162.2
Control	0	1.24224	0	19.4321	0	25.2884	21.2955	10.3815	20.7631	1.68589	0	0	13.8756	112.7
Control	0	0	0	10.6173	0	45.1852	14.5679	13.5802	0	15.9259	0	0	6.89655	81
Control	12.5	0	15.5303	35.9848	0	0	5.68182	30.303	0	0	0	0	39.1489	26.4
Control	0	0	0	0	0	22.2615	3.88693	0	74.0283	0	0	0	10.2804	56.6
Control	15.4079	0	0	12.9909	0	12.0846	49.2447	0.302115	0	6.0423	0.302115	3.77644	43.4389	66.2
Fox Urine High Freezing Time Tertile	0	1.71834	24.9533	62.3459	5.45387	4.33321	1.19537	0	0	0	0	0	6.11354	267.7
Fox Urine High Freezing Time Tertile	0	11.1933	36.3412	3.5503	23.1262	11.144	3.0572	0	0	5.81854	1.13412	4.68442	13.8095	202.8
Fox Urine High Freezing Time Tertile	0	4.08966	27.0153	66.6536	0	0	0	2.24145	0	0	0	0	19.7861	254.3
Fox Urine High Freezing Time Tertile	0	0	2.23642	36.513	9.72159	41.7618	9.76723	0	0	0	0	0	63.2	219.1
Fox Urine High Freezing Time Tertile	0	0	1.21852	1.01543	11.8197	11.7384	37.7335	4.9147	27.173	2.5589	0	0	37.069	246.2
Fox Urine High Freezing Time Tertile	0.735681	0	31.3715	13.9254	5.14976	11.6132	34.8397	1.62901	0.735681	0	0	0	21.4689	190.3
Fox Urine High Freezing Time Tertile	0	0	0	3.01692	0	43.5614	13.0243	14.496	8.24135	17.7336	0	0	0	135.9
Fox Urine High Freezing Time Tertile	0	0	11.8186	54.0999	17.224	10.8566	4.8557	0	1.0994	0	0	0	7.65306	218.3
Fox Urine High Freezing Time Tertile	0	0	15.4356	3.10749	11.9205	56.8008	2.13958	10.5451	0	0	0	0	16.8182	196.3
Fox Urine High Freezing Time Tertile	0	0	0	1.30641	25.9501	25.3563	11.1045	33.6105	2.67221	0	0	0	32.093	168.4
Fox Urine High Freezing Time Tertile	0	0	2.6936	3.77104	45.3199	29.4949	18.7205	0	0	0	0	0	38.835	148.5
Fox Urine High Freezing Time Tertile	0	0	0	4.13223	11.3795	35.6008	32.6764	4.32295	10.7438	1.14431	0	0	5.43933	157.3
Fox Urine High Freezing Time Tertile	0	0	0	0	0.683829	53.4191	41.8343	2.89622	0	1.16653	0	0	22.5532	248.6
Fox Urine High Freezing Time Tertile	0	0	1.81406	2.31293	31.9728	27.8005	36.0998	0	0	0	0	0	44.358	220.5
Fox Urine High Freezing Time Tertile	0	0	0	10.0036	16.4807	0.935588	6.40518	3.52645	54.552	8.09644	0	0	70.8696	277.9
Fox Urine High Freezing Time Tertile	0	1.42857	36.2673	43.6406	15.9908	0	0.737327	1.19816	0	0.737327	0	0	10.8597	217
Fox Urine High Freezing Time Tertile	0	0	41.3793	21.2165	32.3755	3.9751	1.00575	0	0	0	0	0	4.66321	208.8
Fox Urine High Freezing Time Tertile	0	0	0	7.73447	29.0499	17.1742	26.1876	9.0134	0	10.7795	0	0	25	164.2
Fox Urine High Freezing Time Tertile	0	35.3782	21.9797	32.2168	8.54347	0.564546	0	1.27964	0.0752729	0	0	0	26.0355	265.7
Fox Urine High Freezing Time Tertile	0	16.1027	66.3269	8.76478	5.78883	2.36445	0.693029	0	0	0	0	0	38.1443	245.3
Fox Urine High Freezing Time Tertile	0	0	0	6.5584	4.43473	77.5141	7.74516	3.6852	0	0	0	0	9.58904	160.1
Fox Urine Intermediate Freezing Time Tertile	0	35.1382	13.9401	38.7097	0	0	5.87558	2.18894	0	0	0	0	42.9752	86.8
Fox Urine Intermediate Freezing Time Tertile	0	20.894	31.8087	23.0769	11.9543	0	3.1185	2.2869	4.88565	0	1.8711	0	0.900901	96.2
Fox Urine Intermediate Freezing Time Tertile	0	0	0	0	3.23956	3.83632	0	38.9599	25.3197	28.6445	0	0	4.12844	117.3
Fox Urine Intermediate Freezing Time Tertile	0	3.50427	3.16239	11.6239	56.1538	15.1282	0.17094	6.23932	0	3.93162	0	0	1.7341	117
Fox Urine Intermediate Freezing Time Tertile	0	0	0	0	0	0	25.0466	54.2831	20.6704	0	0	0	23.3333	107.4
Fox Urine Intermediate Freezing Time Tertile	0	0	0	0	0	0	2.29976	93.973	3.7272	0	0	0	52.9148	126.1
Fox Urine Intermediate Freezing Time Tertile	0	0	0	0	0	0	0	34.3034	45.3263	20.3704	0	0	0	113.4
Fox Urine Intermediate Freezing Time Tertile	0	0	2.25225	0	34.2342	7.77027	7.65766	0.675676	21.509	25.9009	0	0	8.29493	88.8
Fox Urine Intermediate Freezing Time Tertile	0	0	0	8.07382	36.7935	5.53633	17.1857	0	32.4106	0	0	0	0.384615	86.7
Fox Urine Intermediate Freezing Time Tertile	0	0	2.30238	59.0177	20.3377	8.90253	9.43975	0	0	0	0	0	41.9492	130.3
Fox Urine Intermediate Freezing Time Tertile	0	0	20.1987	56.2914	3.47682	20.0331	0	0	0	0	0	0	4.57143	120.8
Fox Urine Intermediate Freezing Time Tertile	0	0	0	10.4662	0	0	12.6546	36.2512	29.3054	11.3225	0	0	27.2727	105.1
Fox Urine Intermediate Freezing Time Tertile	0	1.05501	10.1733	13.7151	19.367	17.1063	31.1228	6.10399	0	1.28109	0	0	5.02092	132.7
Fox Urine Intermediate Freezing Time Tertile	0	0	2.79115	28.0077	5.77478	56.2079	0	0	4.71607	2.40616	0	0	13.8298	103.9
Fox Urine Intermediate Freezing Time Tertile	0	43.4043	13.2766	6.12766	0.170213	0	1.3617	0	31.4894	4.17021	0	0	3.63636	117.5
Fox Urine Intermediate Freezing Time Tertile	0	0	0	5.44273	18.9277	47.9285	11.3729	14.3786	0	1.8684	0	0	25.5	123.1
Fox Urine Intermediate Freezing Time Tertile	0	2.70775	0	0	1.40056	0	0	64.4258	16.4332	15.0327	0	0	4.0201	107.1
Fox Urine Intermediate Freezing Time Tertile	0	2.67241	1.98276	0	1.89655	0	0	58.2759	14.7414	20.5172	0	0	37.5	116
Fox Urine Intermediate Freezing Time Tertile	0	0	6.23932	45.3846	31.0256	5.81197	7.00855	4.52991	0	0	0	0	0	117
Fox Urine Intermediate Freezing Time Tertile	2.63158	39.5881	2.0595	5.49199	6.40732	10.7551	2.0595	9.83982	16.1327	0	0	0	8.45771	87.4
Fox Urine Low Freezing Time Tertile	0	5.9744	42.8165	40.9673	2.41821	2.7027	0.284495	2.56046	2.41821	0	0	0	0	70.3
Fox Urine Low Freezing Time Tertile	0	0	27.3897	44.8529	22.0588	0	0	5.69853	0	0	0	0	6.62983	54.4
Fox Urine Low Freezing Time Tertile	0	0.426743	25.889	73.8265	0	0	0	0	0	0	0	0	0.480769	70.3
Fox Urine Low Freezing Time Tertile	0	0	6.1086	0	0	15.8371	22.6244	6.33484	3.39367	42.0814	3.61991	0	0	44.2
Fox Urine Low Freezing Time Tertile	0	0	0	6.08466	0.26455	21.6931	52.9101	19.0476	0	0	0	0	36.0324	75.6
Fox Urine Low Freezing Time Tertile	0	0	0	6.73077	45.7418	10.7143	11.2637	25.6868	0	0	0	0	0	72.8
Fox Urine Low Freezing Time Tertile	0	0	0	30.1003	6.35452	10.3679	28.0936	18.3946	0	6.68896	0	0	12.4352	29.9
Fox Urine Low Freezing Time Tertile	0	0	0	17.6166	0	34.715	32.6425	15.544	0	0	0	0	2.31214	19.3
Fox Urine Low Freezing Time Tertile	0	0	12.8535	0	1.79949	0	8.99743	0	3.3419	22.6221	50.1285	0	0.5	38.9
Fox Urine Low Freezing Time Tertile	0	0	16.2029	4.09165	32.0786	2.61866	3.27332	23.2406	18.3306	0	0	0	7.72727	61.1
Fox Urine Low Freezing Time Tertile	0	0	0	50	0	0	0	0	36.2069	12.931	0	0	20.2128	11.6
Fox Urine Low Freezing Time Tertile	0	0	0	16.9466	30.9924	0.305344	14.0458	37.8626	0	0	0	0	33.4862	65.5
Fox Urine Low Freezing Time Tertile	0	0	3.98551	22.1014	51.3285	7.36715	0	2.05314	6.40097	6.88406	0	0	7.40741	82.8
Fox Urine Low Freezing Time Tertile	0	0	3.11751	4.91607	78.2974	11.0312	0	0	2.63789	0	0	0	9.42408	83.4
Fox Urine Low Freezing Time Tertile	19.1083	8.66242	17.1975	38.9809	13.6306	0	2.42038	0	0	0	0	0	9.2511	78.5
Fox Urine Low Freezing Time Tertile	0	3.05981	3.47705	2.22531	67.4548	0	2.50348	0	12.3783	8.90125	0	0	12.8205	71.9
Fox Urine Low Freezing Time Tertile	0	7.29927	46.5693	43.0657	0	0	0	3.21168	0	0	0	0	0	68.5
Fox Urine Low Freezing Time Tertile	0	0	0	16.2416	4.69799	34.4966	9.93289	24.8322	3.62416	1.87919	4.16107	0	10.3448	74.5
Fox Urine Low Freezing Time Tertile	13.4247	5.75342	0	0	16.1644	41.6438	0	4.93151	0	18.0822	0	0	4.32692	36.5
Fox Urine Low Freezing Time Tertile	0	0	21.9101	54.7753	13.2022	0	0	0	0	10.1124	0	0	4.7619	35.6
Fox Urine Low Freezing Time Tertile	0	26.4368	8.04598	55.5556	9.96169	0	0	0	0	0	0	0	2.60417	26.1

## Sheet: Figure 3
Figure 3
	Figure 3a	Figure 3a	Figure 3a	Figure 3a	Figure 3b	Figure 3c	Figure 3d
Group	Min 0 CORT (ng/ml)	Min 30 CORT (ng/ml)	Min 60 CORT (ng/ml)	Min 120 CORT (ng/ml)	Total CORT Response	Freezing Time (%)	EPM (Open/Open + Closed Arm Time ) (%)
Control	1.214	30.172	6.942	0.1	33.572	3.81667	4.4
Control	2.938	9.268	7.675	21.215	29.344	6	14.6919
Control	1.5635	6.16301	2.037	3.78503	7.29456	9	44.3804
Control	1.93928	1.56303	2.29618	0.991122	-0.967494	9.63333	1.3245
Control	0.128348	1.37533	0.87417	0.21736	2.08182	11.65	37.0669
Control	2.801	42.069	7.576	11.701	52.943	19.1667	7.69231
Control	8.00298	3.72845	1.42967	0.689304	-18.1615	23.75	9.2437
Control	13.1127	10.4138	8.30342	4.59989	-16.0211	31.3667	12.1717
Control	5.69048	3.06482	0.907016	0.740916	-12.3587	43.6167	32.502
Control	11.679	0.7578	1.428	1.758	-31.0932	14.3667	28.3299
Control	31.7	8.341	28.474	18.207	-40.078	14.9667	40.7471
Control	0.111	7.015	1.17	0.828	8.68	15.6	33.358
Control	0.285	8.42	0.626	2.662	10.853	16.4667	30.8222
Control	0.381	1.784	4.303	7.214	12.158	25.6167	44.5578
Control	2.503	3.75	0.601	1.388	-1.77	28.8	16.4511
Low Freezing	8.901	13.058	17.897	10.392	14.644	1	10.4
Low Freezing	14.388	37.482	31.801	17.978	44.097	6.75	24.7
Low Freezing	0.939	14.323	3.545	3.929	18.98	12.1667	16
Low Freezing	5.789	18.392	15.398	13.701	30.124	13	14.4
Low Freezing	0.456	22.349	4.942	3.539	29.462	14.6667	2.99145
Low Freezing	4.056	8.937	9.021	3.502	9.292	15	3.26087
Low Freezing	0.825462	9.57931	1.62492	1.26096	9.9888	15.3667	1.04239
Low Freezing	11.193	15.86	20.396	7.317	9.994	15.8333	26.6667
Low Freezing	5.568	14.419	47.149	14.229	59.093	15.8333	1.64609
Low Freezing	30.063	33.552	36.42	18.707	-1.51	16.1	5.7
Low Freezing	11.697	25.629	42.051	1.067	33.656	17.25	29.9
Low Freezing	1.14763	24.9426	2.86023	5.4018	29.7618	18.1833	10.1738
High Freezing	15.2151	16.2029	1.90541	2.73416	-24.8029	19.25	5.46029
High Freezing	1.967	6.81	0.585	15.454	16.948	19.75	37.3181
High Freezing	0.345	25.066	3.91	3.931	31.872	20.3333	35.7798
High Freezing	6.53088	8.85381	1.60696	0.980936	-8.15092	23.1	2.87573
High Freezing	17.5834	37.9795	6.30628	4.35574	-4.10857	24.4833	3.5814
High Freezing	5.706	37.994	0.1	5.977	26.953	30.1333	37
High Freezing	2.24028	12.9255	4.8588	4.95873	16.0222	33.3	11.6636
High Freezing	2.545	20.115	12.908	1.568	26.956	33.35	26.3986
High Freezing	23.611	3.091	4.225	6.646	-56.871	30.1	69.6074
High Freezing	3.552	2.738	8.109	10.104	10.295	42.1667	0.48671
High Freezing	3.208	4.291	7.998	21.185	23.85	44.1667	35.4557
High Freezing	19.566	8.619	6.353	1.517	-42.209	63.65	50.2507

## Sheet: Figure 5
Figure 5
Figure 5
Freezing Time (%)	RSFC of AON-Amygdala	RSFC of LS-BNST	RSFC of MS-PL	RSFC of Lateral HT-Cort Amygdala	RSFC of Lateral HT-Amygdala	RSFC of Auditory-AOB	RSFC of nLOT-ACC	RSFC of PBn-BNST	RSFC of Medial HT-PBn	RSFC of Postsubiculum-AI	RSFC of NAc-Amygdala	RSFC of ZI-Pituitary	RSFC of GP-PVN HT	RSFC of NAc-Visual	RSFC of ZI-Visceral
46.3167	0.162319	0.287348	0.0393553	0.251142	0.446014	-0.058406	0.223024	0.07154	0.376043	0.17106	0.263786	0.0228415	0.00185868	0.28648	0.271453
36.1667	-0.172993	0.207078	0.213703	0.334082	0.369878	0.11106	0.402643	0.0295103	0.182533	0.12126	-0.039401	-0.0272064	0.347793	0.0268022	0.386888
34.8	-0.01349	0.15385	0.293551	0.12088	0.314003	-0.00409162	0.0892845	0.0753429	0.0305574	0.16608	0.242398	0.294376	0.679072	0.18845	0.509862
22.1167	-0.00911631	0.284511	0.17578	0.419746	0.536508	0.0925111	0.115695	-0.0609131	0.152077	0.0919711	0.197574	0.10308	0.421715	-0.075695	0.123988
13.0833	-0.247815	0.39538	0.217984	0.533519	0.572714	0.380873	0.14732	-0.111871	0.103448	-0.0421886	0.00968891	0.0296693	0.317156	0.108405	0.131747
19.5833	-0.3331	0.219663	0.155237	0.547317	0.563729	0.130437	-0.057412	-0.0805728	0.119629	0.0616164	-0.125378	0.0230414	0.0713698	-0.000616656	0.15296
11.4167	-0.309348	0.327032	0.328971	0.443822	0.473023	0.232254	-0.00449538	-0.0162296	0.110849	-0.10078	-0.12388	0.043822	0.290359	-0.0229223	0.111976
19.3333	-0.184006	0.235137	0.188156	0.362995	0.67154	0.0571535	-0.0153113	-0.0600873	0.267768	0.299485	-0.0604299	0.051669	0.430755	0.0561914	0.244042
44.2833	0.00129792	0.199521	0.23978	0.264486	0.358873	-0.00255232	0.100431	0.138121	0.278593	0.132371	0.129334	0.160065	0.532109	0.0226273	0.2342
40.8833	-0.292288	0.167971	0.0687594	0.19194	0.252189	0.0736358	0.204732	0.0923024	0.206373	0.211417	0.058881	0.0855874	0.503033	0.188112	0.247351
26.6833	0.0474328	0.26866	0.159523	-0.0172753	0.197829	-0.0992967	0.417402	0.219074	0.372734	0.405495	0.0116388	0.141399	0.436783	0.364698	-0.124364
5.93333	-0.36491	0.355272	0.36818	0.561182	0.538731	0.168999	0.0895212	-0.079576	0.0597538	0.0951906	-0.168893	-0.125296	0.327822	-0.266911	-0.0187437
19.5	-0.0802253	0.214844	0.18186	0.372433	0.506595	0.170973	-0.0434692	-0.1326	0.229448	-0.0593783	0.0313593	0.0960895	0.271471	0.0111206	0.237154
14.5667	-0.178992	0.23414	0.219107	0.59424	0.588979	0.102817	0.0407792	-0.0531143	0.156387	0.0891757	-0.0503745	0.0372529	0.153005	0.0207747	0.00402447
33.8	-0.195785	0.242401	0.221716	0.228707	0.364902	0.164779	0.179601	0.122916	0.254647	0.405659	0.101996	0.137513	0.429296	0.16157	0.0380347
42.3833	-0.018377	0.0530821	-0.113195	-0.199767	0.300777	-0.236228	0.203893	0.201094	0.405596	0.175509	0.111232	0.21419	0.783232	0.197105	0.363037
36.5167	-0.00938711	0.0931139	0.188415	0.246772	0.330925	0.0271192	0.105852	0.130767	0.291163	0.194465	0.226808	0.11587	0.442307	0.0864723	0.204872
16.0333	-0.372669	0.357636	0.282009	0.279771	0.459579	0.266397	0.0337893	-0.00788281	0.237942	-0.103847	-0.19418	0.0153447	0.355692	-0.133872	0.245367
7.36667	-0.181511	0.365621	0.248669	0.363405	0.31813	0.234499	0.0527437	0.0509003	0.181077	-0.00701826	-0.106461	0.00273022	0.425397	-0.0542695	0.0716405
41.0333	-0.108289	0.275168	0.165104	0.350428	0.418637	0.0654946	0.265761	0.146684	0.322377	0.080046	0.212031	0.147508	0.469891	0.169899	0.272621
31.7167	-0.12549	0.170688	0.181464	0.0127948	0.313202	0.0373304	0.0684798	0.05563	0.104148	0.0990763	0.050971	0.0630404	0.347341	0.0384998	0.0798364
12.6	-0.357618	0.424395	0.290095	0.490629	0.456399	0.156678	-0.00719327	0.0523615	-0.0895785	-0.00192137	-0.348898	0.00306374	0.358143	-0.0279907	0.0649651
2.33333	-0.123602	0.318512	0.255768	0.374733	0.48398	0.0395008	0.0798833	-0.0706429	0.0802271	-0.00189963	-0.121596	-0.0184455	-0.0353309	0.0956714	0.122091
3.21667	-0.108843	0.398178	0.299181	0.185093	0.391859	0.0532045	0.0935037	-0.0150535	0.0727845	0.0446076	0.0413778	-0.0892128	0.224467	-0.132201	0.0768518
6.48333	-0.167937	0.308494	0.258066	0.489803	0.558235	0.17789	-0.0795293	0.0785112	0.0721687	0.0775921	-0.112989	-0.100029	0.268731	0.140791	0.177458
36.3833	-0.125598	0.208683	0.251113	0.383629	0.449264	0.08294	0.270111	0.138669	0.199574	0.135347	-0.199849	0.186387	0.50039	-0.00723855	0.210761
32.7167	-0.0601216	0.294512	0.077615	-0.127808	-0.0258461	0.053532	0.179197	0.047053	0.216107	0.113343	0.149438	0.125016	0.523504	0.0311388	0.0622182
10.1833	-0.248325	0.343507	0.150695	0.419945	0.515593	0.182238	-0.107237	-0.0646822	0.085298	-0.0635371	0.0498395	0.0823717	0.212146	-0.0710205	0.0135719
28.0667	-0.179734	0.174828	0.140142	0.197921	0.359807	0.056614	0.129739	0.117282	0.302859	0.138026	0.0884753	0.0297046	0.483291	0.151261	0.281305
24.75	-0.183487	0.10129	0.133458	0.384567	0.456311	-0.168851	0.0639741	0.0691622	0.178948	0.0670487	0.159371	-0.035386	0.356163	0.137984	0.133199
26.2167	-0.165922	0.0706058	0.0884955	0.265454	0.400451	-0.042944	0.0303513	0.132498	0.238443	0.174245	0.132432	0.177665	0.210974	0.225577	0.312895
21.0167	-0.2264	0.185197	0.218166	0.470354	0.569452	0.0836488	0.0411688	-0.111645	0.249272	-0.0364534	-0.149355	-0.022396	0.467053	-0.103005	0.20943
18.9	-0.307133	0.36455	0.182502	0.402812	0.512168	0.176982	0.0994662	-0.114342	0.134051	0.115051	-0.0404361	0.231533	0.402815	-0.102655	0.108704
14.8	-0.0471059	0.272836	0.213576	0.49351	0.477627	0.215584	0.0178473	0.0750566	0.329328	0.0893626	0.31099	0.00486138	0.216259	-0.0608642	0.0591434
41.4333	-0.173639	0.296555	0.149798	0.185568	0.32419	-0.0349512	0.100951	0.0386527	0.2113	0.0912699	-0.0143093	-0.0572016	0.376607	-0.0831819	0.187769
1.93333	-0.420123	0.415921	0.257358	0.591036	0.513917	0.0073165	-0.0295795	-0.0851702	0.322792	0.101377	-0.0923274	-0.047897	0.0106913	-0.131328	0.0854328
36.75	-0.00114929	0.220462	0.220576	0.255263	0.36002	0.151901	0.171288	0.137752	0.297824	0.108665	0.139564	0.214501	0.56662	0.0305359	0.279786
21.7167	-0.103521	0.327695	0.104553	0.586012	0.607209	-0.018113	-0.0744087	-0.138281	0.256837	0.319836	-0.163951	0.141441	0.296108	0.0339046	-0.103762
10.9167	-0.350877	0.271632	0.337793	0.244585	0.448153	0.163598	0.108014	-0.0407817	0.00928229	0.0692275	-0.0737866	0.0535492	0.418485	-0.108303	0.154582
17.5167	-0.371499	0.330335	0.243392	0.51504	0.592542	0.178125	-0.0155876	-0.0815656	0.134747	0.00851154	-0.131672	-0.173054	0.138823	-0.0938284	0.206904

## Sheet: Supp. 1
Supplementary Figure 1
	Supplmentary Fig 1a	Supplementary Fig 1b
Group	Max speed	Distance
Control	0.228	10.447
Control	0.227	11.143
Control	0.23	10.65
Control	0.218	10.98
Control	0.164	11.501
Control	0.193	6.506
Control	0.154	14.554
Control	0.185	14.119
Control	0.217	6.939
Control	0.212	10.956
Control	0.152	15.991
Control	0.168	15.068
Control	0.194	11.956
Control	0.198	11.518
Control	0.246	15.986
Control	0.289	14.296
Control	0.222	14.906
Control	0.29	14.106
Control	0.172	8.664
Control	0.17	7.649
Control	0.181	7.485
Control	0.191	10.627
Control	0.135	11.732
Fox Urine High Freezing Time Tertile	0.166	5.969
Fox Urine High Freezing Time Tertile	0.265	6.124
Fox Urine High Freezing Time Tertile	0.215	6.397
Fox Urine High Freezing Time Tertile	0.226	9.461
Fox Urine High Freezing Time Tertile	0.174	9.29
Fox Urine High Freezing Time Tertile	0.189	8.077
Fox Urine High Freezing Time Tertile	0.168	9.312
Fox Urine High Freezing Time Tertile	0.187	5.987
Fox Urine High Freezing Time Tertile	0.25	20.997
Fox Urine High Freezing Time Tertile	0.232	9.335
Fox Urine High Freezing Time Tertile	0.185	10.439
Fox Urine High Freezing Time Tertile	0.164	6.584
Fox Urine High Freezing Time Tertile	0.21	9.83
Fox Urine High Freezing Time Tertile	0.223	12.588
Fox Urine High Freezing Time Tertile	0.154	5.927
Fox Urine High Freezing Time Tertile	0.181	10.063
Fox Urine High Freezing Time Tertile	0.226	11.638
Fox Urine High Freezing Time Tertile	0.249	9.067
Fox Urine High Freezing Time Tertile	0.174	7.898
Fox Urine High Freezing Time Tertile	0.2	4.707
Fox Urine High Freezing Time Tertile	0.263	6.318
Fox Urine Low Freezing Time Tertile	0.179	9.572
Fox Urine Low Freezing Time Tertile	0.167	14.627
Fox Urine Low Freezing Time Tertile	0.198	14.223
Fox Urine Low Freezing Time Tertile	0.175	11.827
Fox Urine Low Freezing Time Tertile	0.228	12.963
Fox Urine Low Freezing Time Tertile	0.171	10.851
Fox Urine Low Freezing Time Tertile	0.159	13.703
Fox Urine Low Freezing Time Tertile	0.181	15.859
Fox Urine Low Freezing Time Tertile	0.266	11.664
Fox Urine Low Freezing Time Tertile	0.171	14.152
Fox Urine Low Freezing Time Tertile	0.232	7.823
Fox Urine Low Freezing Time Tertile	0.17	11.872
Fox Urine Low Freezing Time Tertile	0.201	10.1
Fox Urine Low Freezing Time Tertile	0.215	8.413
Fox Urine Low Freezing Time Tertile	0.248	17.863
Fox Urine Low Freezing Time Tertile	0.228	21.391
Fox Urine Low Freezing Time Tertile	0.179	12.883
Fox Urine Low Freezing Time Tertile	0.27	12.594
Fox Urine Low Freezing Time Tertile	0.205	9.047
Fox Urine Low Freezing Time Tertile	0.187	12.005
Fox Urine Low Freezing Time Tertile	0.263	15.05

## Sheet: Supp. 2
Supplementary Figure 2
Group	Time freezing
Control	1.2
Control	0
Control	0
Control	0
Control	0
Control	0
Control	8.2
Control	0
Control	0
Control	0
Control	0
Control	0
Control	0
Control	0
Control	0
Control	0
Control	0
Control	0
Control	0
Control	0
Control	0
Control	0
Control	0
Fox Urine High Freezing Time Tertile	0
Fox Urine High Freezing Time Tertile	0
Fox Urine High Freezing Time Tertile	0
Fox Urine High Freezing Time Tertile	17.2
Fox Urine High Freezing Time Tertile	0
Fox Urine High Freezing Time Tertile	0
Fox Urine High Freezing Time Tertile	0
Fox Urine High Freezing Time Tertile	0
Fox Urine High Freezing Time Tertile	0
Fox Urine High Freezing Time Tertile	0
Fox Urine High Freezing Time Tertile	0
Fox Urine High Freezing Time Tertile	0
Fox Urine High Freezing Time Tertile	0
Fox Urine High Freezing Time Tertile	0
Fox Urine High Freezing Time Tertile	0
Fox Urine High Freezing Time Tertile	0
Fox Urine High Freezing Time Tertile	2.7
Fox Urine High Freezing Time Tertile	0
Fox Urine High Freezing Time Tertile	0
Fox Urine High Freezing Time Tertile	0
Fox Urine High Freezing Time Tertile	0
Fox Urine Low Freezing Time Tertile	0
Fox Urine Low Freezing Time Tertile	8.1
Fox Urine Low Freezing Time Tertile	0
Fox Urine Low Freezing Time Tertile	0
Fox Urine Low Freezing Time Tertile	0
Fox Urine Low Freezing Time Tertile	0
Fox Urine Low Freezing Time Tertile	0
Fox Urine Low Freezing Time Tertile	0
Fox Urine Low Freezing Time Tertile	0
Fox Urine Low Freezing Time Tertile	1.8
Fox Urine Low Freezing Time Tertile	0
Fox Urine Low Freezing Time Tertile	0
Fox Urine Low Freezing Time Tertile	0
Fox Urine Low Freezing Time Tertile	0
Fox Urine Low Freezing Time Tertile	0
Fox Urine Low Freezing Time Tertile	2.6
Fox Urine Low Freezing Time Tertile	0
Fox Urine Low Freezing Time Tertile	2.8
Fox Urine Low Freezing Time Tertile	0
Fox Urine Low Freezing Time Tertile	0
Fox Urine Low Freezing Time Tertile	0

## Sheet: Supp. 3
Supplementary Figure 3
	Supp Fig 3a	Supp Fig 3b	Supp Fig 3c	Supp Fig 3d
Group	% Freezing	Marble Burying	Acoustic Startle Response	Pre-pulse Inhibition
Fox Urine Low Freezing Time	5.56667	9	1.40925	1.52743
Fox Urine Low Freezing Time	6.23333	Not Performed	Not Performed	0.979047
Fox Urine Low Freezing Time	6.91667	Not Performed	Not Performed	1.15689
Fox Urine Low Freezing Time	7.48333	1	1.32289	1.25001
Fox Urine Low Freezing Time	8.31667	13	1.29678	1.16788
Fox Urine Low Freezing Time	8.81667	12	0.594106	1.19713
Fox Urine Low Freezing Time	9.11667	4	2.28998	0.875536
Fox Urine Low Freezing Time	10.6333	Not Performed	Not Performed	1.01217
Fox Urine Low Freezing Time	15.15	Not Performed	Not Performed	0.778812
Fox Urine High Freezing Time	15.6667	Not Performed	Not Performed	0.57571
Fox Urine High Freezing Time	16.5	1	0.808413	0.68045
Fox Urine High Freezing Time	18.1333	Not Performed	Not Performed	0.5461
Fox Urine High Freezing Time	18.3667	Not Performed	Not Performed	0.849734
Fox Urine High Freezing Time	21.35	Not Performed	Not Performed	0.392601
Fox Urine High Freezing Time	28.2	2	0.523193	1.3019
Fox Urine High Freezing Time	62.4167	0	1.05716	0.782223
Fox Urine High Freezing Time	89.7667	6	0.500628	0.584561
Fox Urine High Freezing Time	100	0	0.703254	0.806497
Control	0.7
Control	2.33333
Control	3.88333
Control	4.08333
Control	4.11667
Control	4.68333
Control	4.96667
Control	6.3
Control	7.56667
Control	8.3
Control	9.1
Control	11.3167
Control	14.15
Control	32.4667

## Sheet: Supp. 4
Supplementary Figure 4
	Supp Fig 4c
Group	Framewise Displacement (mm)
Control	0.160596
Control	0.215703
Control	0.0594832
Control	0.164537
Control	0.142661
Control	0.107264
Control	0.151016
Control	0.200608
Control	0.145677
Control	0.240307
Control	0.130257
Control	0.111534
Control	0.102949
Control	0.105203
Control	0.10228
Control	0.113367
Control	0.0923552
Control	0.102323
Control	0.11522
Control	0.138243
Control	0.189977
Control	0.133556
Control	0.17274
Fox Urine High Freezing Time Tertile	0.263142
Fox Urine High Freezing Time Tertile	0.163772
Fox Urine High Freezing Time Tertile	0.147531
Fox Urine High Freezing Time Tertile	0.060787
Fox Urine High Freezing Time Tertile	0.0963619
Fox Urine High Freezing Time Tertile	0.0778312
Fox Urine High Freezing Time Tertile	0.170374
Fox Urine High Freezing Time Tertile	0.124199
Fox Urine High Freezing Time Tertile	0.0907425
Fox Urine High Freezing Time Tertile	0.10057
Fox Urine High Freezing Time Tertile	0.0925498
Fox Urine High Freezing Time Tertile	0.096659
Fox Urine High Freezing Time Tertile	0.0997172
Fox Urine High Freezing Time Tertile	0.128518
Fox Urine High Freezing Time Tertile	0.0927117
Fox Urine High Freezing Time Tertile	0.0889736
Fox Urine High Freezing Time Tertile	0.0837174
Fox Urine High Freezing Time Tertile	0.0908659
Fox Urine High Freezing Time Tertile	0.121751
Fox Urine High Freezing Time Tertile	0.160562
Fox Urine Low Freezing Time Tertile	0.261579
Fox Urine Low Freezing Time Tertile	0.129315
Fox Urine Low Freezing Time Tertile	0.0487793
Fox Urine Low Freezing Time Tertile	0.0766674
Fox Urine Low Freezing Time Tertile	0.139209
Fox Urine Low Freezing Time Tertile	0.122546
Fox Urine Low Freezing Time Tertile	0.11706
Fox Urine Low Freezing Time Tertile	0.12629
Fox Urine Low Freezing Time Tertile	0.122307
Fox Urine Low Freezing Time Tertile	0.143584
Fox Urine Low Freezing Time Tertile	0.0913007
Fox Urine Low Freezing Time Tertile	0.133319
Fox Urine Low Freezing Time Tertile	0.0980052
Fox Urine Low Freezing Time Tertile	0.0961528
Fox Urine Low Freezing Time Tertile	0.167907
Fox Urine Low Freezing Time Tertile	0.166975
Fox Urine Low Freezing Time Tertile	0.129515
Fox Urine Low Freezing Time Tertile	0.159476

## Sheet: Supp. 5
Supplement Figure 5
Supplementary Figure 5
	Supp. Fig. 5a & e	Supp. Fig. 5a	Supp. Fig. 5c	Supp. Fig. 5c	Supp. Fig. 5c	Supp. Fig. 5c	Supp. Fig. 5c	Supp. Fig. 5c	Supp. Fig. 5c	Supp. Fig. 5c	Supp. Fig. 5c	Supp. Fig. 5c	Supp. Fig. 5c	Supp. Fig. 5c	Supp. Fig. 5d & e
Group	Freezing Time (%)	Distance to Cotton pad (m)	44 cm Zone % Freezing	40 cm Zone % Freezing	36 cm Zone % Freezing	32 cm Zone % Freezing	28 cm Zone % Freezing	24 cm Zone % Freezing	20 cm Zone % Freezing	16 cm Zone % Freezing	12 cm Zone % Freezing	8 cm Zone % Freezing	4 cm Zone % Freezing	0 cm Zone % Freezing	EPM Open Arm/(Open +Closed Arm)
Control	9	0.268	0	0	9.81481	17.037	3.51852	33.5185	12.4074	18.5185	5	0	0	0	44.3804
Control	9.63333	0.265	0	0	2.42215	1.03806	9.86159	12.9758	29.7578	30.7958	12.1107	2.94118	0	0	1.3245
Control	11.65	0.265	0	0	0	6.58083	29.4707	10.1574	28.7554	18.0258	0.858369	4.86409	1.14449	0	37.0669
Control	23.75	0.279	0	0.350877	2.94737	27.8596	15.3684	20.3509	8.77193	14.0351	7.36842	4.91228	0	0	9.2437
Control	31.3667	0.305	0	1.0627	4.99469	23.0074	47.3964	2.17853	5.41977	0.903294	15.0372	0	0	0	12.1717
Control	43.6167	0.332	0	0.726022	65.0363	14.5969	13.2212	3.55369	0	1.06993	1.41383	1.49026	0	0	32.502
Lemon	14.3667	0.262	0	0	0	0	10.4408	31.5545	49.884	6.72854	0.928074	0	0	0	40.7471
Lemon	14.9667	0.257	0.0412027	11.2472	10.0223	21.9376	28.1737	9.79955	2.33853	3.89755	2.22717	2.89532	3.45212	0	30.8222
Lemon	15.6	0.317	0	1.92308	46.4744	26.1752	7.26496	7.79915	4.38034	2.45726	0.961538	0	2.67094	0	44.5578
Lemon	16.4667	0.237	0	0	0	0	0	0	46.7611	53.2389	0	0	0	0	28.3299
Lemon	25.6167	0.277	0	0	0	6.311	27.8465	49.9024	5.7905	8.58816	0	1.49642	0	0	33.358
Lemon	28.8	0.264	0.00289352	0	33.8542	13.1944	4.6875	11.1111	13.7731	7.92824	2.37269	12.7894	0	0	16.4511
Fox Urine (high freezing)	33.35	0.368	0	0	0.4995	87.4625	4.34565	6.14386	1.4985	0	0	0	0	0	35.4557
Fox Urine (high freezing)	42.1667	0.343	0.00395257	10.9486	64.6245	4.78261	9.36759	4.58498	1.66008	2.05534	1.18577	0.395257	0	0	50.2507
Fox Urine (high freezing)	44.1667	0.312	0.0981132	18	29.5849	5.13208	10.3774	12.7547	4.60377	3.58491	2.71698	3.43396	0	0	26.3986
Fox Urine (high freezing)	63.65	0.308	0	0.156904	0.653766	3.32113	85.1726	6.22385	1.04603	1.12448	0.915272	1.22908	0.183054	0	69.6074
Fox Urine	30.1	0.301	0.0177187	13.3444	31.2292	8.02879	2.99003	5.31561	30.0664	4.15282	2.54707	0.55371	0	0	0.48671
Fox Urine	23.1	0.335	0	0.649351	72.2222	13.0592	10.0289	1.37085	1.08225	0	1.5873	0	0	0	2.87573
Fox Urine	24.4833	0.349	0	3.46232	36.0489	21.2492	5.77054	32.1113	1.28988	0	0	0	0	0	3.5814
Fox Urine	33.3	0.348	0	59.7701	29.935	7.04648	0	1.64918	1.1994	0	0.3998	0	0	0	11.6636
Fox Urine (low freezing)	15.3667	0.298	0	6.04752	16.5227	38.121	7.66739	1.2959	27.4298	0.647948	2.15983	1.2959	0	0	1.04239
Fox Urine (low freezing)	18.1833	0.333	0	5.02283	75.5251	5.93607	8.21918	2.83105	1.27854	0.547945	0.639269	0	0	0	10.1738
Fox Urine (low freezing)	19.25	0.323	0	16.0173	38.7879	4.41558	1.55844	0.779221	38.4416	0	0	0	0	0	5.46029
Fox Urine (low freezing)	19.75	0.293	0	0	45.1477	16.3713	7.08861	9.36709	7.42616	2.27848	6.07595	4.89451	1.26582	0	37.3181

## Sheet: Supp. 6
Supplementary Figure 6
	Supp Fig 6b	Supp Fig 6b	Supp Fig 6b	Supp Fig 6b	Supp Fig 6b	Supp Fig 6b	Supp Fig 6b	Supp Fig 6b	Supp Fig 6b	Supp Fig 6b	Supp Fig 6b	Supp Fig 6b
Group (Not Imaged or Acclimated)	44 cm Zone Time (%)	40 cm Zone Time (%)	36 cm Zone Time (%)	32 cm Zone Time (%)	28 cm Zone Time (%)	24 cm Zone Time (%)	20 cm Zone Time (%)	16 cm Zone Time (%)	12 cm Zone Time (%)	8 cm Zone Time (%)	4 cm Zone Time (%)	0 cm Zone Time (%)
Control	0	0.15	3.73333	3.1	4.93333	4	3.48333	6.51667	21.1167	27.55	16.5333	0
Control	0.95	1.83333	8.95	5.55	5.85	5.13333	14.2	9.51667	9.85	29.2	8.18333	0.766667
Control	1.3	5.56667	7.6	6.01667	2.8	8	15.3167	16.35	16.35	10.7833	3.6	0.3
Control	0.566667	1.45	9.53333	14.3	7.9	10.0167	4.26667	7.88333	7.88333	23.6833	12.8333	0.666667
Control	0.35	3.33333	17.5	10.8	6.63333	3.53333	6.5	5.96667	17.3	24.2	3.8	0
Control	2.08333	5.38333	10.3333	13.3667	6.6	4	7.76667	13.4	8.9	15.9833	11.8	0.366667
Control	2.28333	4.73333	9.36667	18.9	24.0167	10.9	3.46667	10.9667	10.9667	8.18333	1.9	0
Control	0.183333	2.96667	6.45	8.28333	22.2833	18.3833	20.7833	4.71667	7.33333	6.9	1.71667	0
Control	3.01667	3.08333	5.18333	10.2333	25.2167	24.6333	10.3833	5.4	7.1	5.01667	0.75	0
Control	0	1.43333	8.81667	14.15	20.7833	12.4667	8.53333	12.7333	12.7333	15.3167	0.0833333	0
Control	0.316667	3.2	4.63333	6.66667	13.9833	12.2167	14.5667	7.83333	8	19.3167	8.38333	0.8
Control	0.183333	4.86667	21.7667	28.4333	7.25	2.41667	2.86667	10.9833	10.9833	14.8	1.43333	0.0166667
Control	0	5.13333	6.6	9.4	17.8667	25.55	7.3	7.28333	8.33333	8.93333	3.53333	0.0166667
Control	0.133333	6.48333	3.38333	4.55	5.53333	7.55	25.25	9.58333	9.58333	11.3167	5.2	0.316667
Control	0	4.33333	6.93333	4.63333	6.83333	18.6167	22.1833	14.3333	15.2167	5.75	1.08333	0
Control	0	1.45	5.56667	6.85	7.56667	3.26667	4.06667	20.9667	27.6667	17.0833	5.46667	0
Control	0	1.03333	4.86667	7.45	42.15	11.9667	2.96667	8.93333	8.93333	10.4333	2.61667	0.05
Control	0	0.55	3.25	3.03333	5.41667	13.2833	34.2667	9.05	16.4	11.55	2.83333	0.316667
Control	0.15	0.716667	1.31667	5.05	9.41667	23.8	26.6167	6.38333	6.38333	10.1333	2.18333	0
Control	0	0.6	3.95	4.03333	7.93333	26.1833	11.15	17.0333	17.0333	8.41667	0.9	0
Fox Urine Low Freezing Time	0.583333	1.78333	12.4667	16.9667	24.4	18.1	8.31667	6.68333	8.41667	2.3	0	0
Fox Urine Low Freezing Time	1.03333	4.66667	14.2667	10.3667	6.7	3.16667	7.61667	12.55	12.55	22.5667	6.88333	0
Fox Urine Low Freezing Time	0	2.98333	18.4833	11.6167	7.56667	6.46667	11.9833	13.2167	10.5167	9.01667	8.11667	0
Fox Urine Low Freezing Time	0	11.0167	43.45	16.2667	4.78333	1.58333	6.5	5.6	5.6	0.116667	0	0
Fox Urine Low Freezing Time	0.3	3.21667	5.63333	4.41667	26.1667	31.35	4.96667	4.26667	5.9	12.1167	1.63333	0
Fox Urine Low Freezing Time	2.03333	6.91667	3.73333	6.15	6.38333	19.7833	28.95	8.23333	8.23333	1.53333	0	0
Fox Urine Low Freezing Time	0.116667	2.33333	23.75	18.1333	12.5	9.05	4.1	9.55	9.55	12.3	1.26667	0
Fox Urine Low Freezing Time	0	5.66667	16.2833	35.9667	13.6333	5.65	3.56667	5.61667	7.31667	6.25	0	0
Fox Urine Low Freezing Time	1.01667	7.11667	8.05	6.93333	14.6333	25.65	8.05	7.33333	7.33333	8.36667	2.68333	0
Fox Urine Low Freezing Time	0.133333	4.85	20.3667	24.6833	6	12.8333	4.98333	9.43333	9.43333	6.7	2.88333	0
Fox Urine Low Freezing Time	0	6.41667	18.2333	16.5167	9.4	9.2	11.25	8.2	10.4833	9.45	0.8	0
Fox Urine Low Freezing Time	0	4.4	33.9167	31.7167	11.05	2.98333	1.8	5.05	5.05	5.35	0.25	0
Fox Urine High Freezing Time	0	3.43333	36.8833	29.8167	10.7167	3.38333	3.83333	3.41667	6.3	2.13333	0	0
Fox Urine High Freezing Time	0	5.01667	26.7	21.0833	13.45	5.36667	10.2167	6.8	6.8	5.63333	0	0
Fox Urine High Freezing Time	1.21667	16.9167	24.9667	26.7	12.3833	2.65	6.78333	0.666667	5.21667	2.48333	0.0333333	0
Fox Urine High Freezing Time	0	0.566667	25.9	35.3167	12.7667	6.58333	2.11667	6.41667	6.41667	4.75	0	0
Fox Urine High Freezing Time	0	4.76667	18.5	25.1333	17.6167	12.7167	8.11667	4.58333	4.58333	1.08333	0	0
Fox Urine High Freezing Time	0	2.55	12.4	30.9833	10.35	21.7167	5.33333	5.55	7.71667	3.01667	0.316667	0
Fox Urine High Freezing Time	0	0.466667	1.88333	3.98333	11.4167	34.05	26.5	8.75	6.26667	6.01667	0.566667	0
Fox Urine High Freezing Time	0	1.41667	18.8667	18.5667	25.0833	8.68333	5.76667	12.2333	12.2333	5.08333	0.883333	0
Fox Urine High Freezing Time	0	0.133333	5.61667	10.2	32.6833	9.53333	17.2	5.7	5.7	9.33333	1.6	0
Fox Urine High Freezing Time	0	1.33333	0.6	1.03333	2.81667	4.91667	7.06667	64.4833	17.1167	0.633333	0	0
Fox Urine High Freezing Time	0	0	0	0.616667	99.3833	0	0	0	0	0	0	0
Fox Urine High Freezing Time	0	0	0	0	0	0	0	0	0	0	0	0
